# Supplementary material for: Thermally Activated and Nonactivated Excited State Decay of [Cr(dgpy)2]3+
Source: Inorg Chem. 2025 Oct 1;64(40):20404–14. doi: 10.1021/acs.inorgchem.5c03668 (PMC12522133; doi:10.1021/acs.inorgchem.5c03668)
Supplement: Supplementary file 2 [file ic5c03668_si_002.xyz]

107
4A2
6        1.697358000     -2.851146000      0.115336000
6        1.810629000     -4.239316000      0.125496000
6        0.727697000     -4.997559000      0.517360000
6       -0.454904000     -4.380625000      0.871308000
6       -0.540106000     -2.993870000      0.811160000
7        0.531849000     -2.249582000      0.448710000
1        2.719716000     -4.724285000     -0.179895000
1       -1.287923000     -4.974432000      1.199358000
6        1.631132000      0.768294000     -2.161445000
6        2.469380000      0.413672000     -3.371006000
6        3.891146000      0.213225000     -2.903483000
7        3.923618000     -0.737559000     -1.787988000
6        2.818197000     -0.987942000     -1.053953000
7        1.731902000     -0.258454000     -1.116384000
1        4.516494000     -0.205725000     -3.692265000
1        1.961377000      1.730210000     -1.766440000
1        2.426801000      1.213499000     -4.108872000
6       -1.911312000     -1.271088000      1.912826000
7       -3.053052000     -1.126370000      2.613500000
6       -3.233789000     -0.049818000      3.597090000
6       -2.264045000      1.089243000      3.374527000
6       -0.887957000      0.521815000      3.099669000
7       -0.909793000     -0.425119000      1.977214000
1       -3.105073000     -0.476239000      4.595279000
1       -0.515588000      0.008279000      3.990499000
6        1.309217000      2.589707000      0.613339000
6        1.222793000      3.978628000      0.617184000
6        0.019011000      4.576585000      0.309921000
6       -1.082293000      3.799121000      0.022673000
6       -0.969199000      2.410996000      0.077862000
7        0.217918000      1.824335000      0.365629000
1        2.074113000      4.586622000      0.861656000
1       -2.006237000      4.271313000     -0.254585000
6        2.028281000     -1.010829000      2.831321000
6        2.872073000     -0.515222000      3.985857000
6        4.200076000     -0.069982000      3.420548000
7        3.991080000      0.844988000      2.292413000
6        2.798864000      0.920298000      1.662076000
7        1.846744000      0.034602000      1.817296000
1        4.789476000      0.471928000      4.160927000
1        2.517262000     -1.877696000      2.384216000
1        3.025023000     -1.309734000      4.714762000
6       -2.160677000      0.488569000     -0.918363000
7       -3.309725000      0.189966000     -1.562375000
6       -3.343802000     -0.836436000     -2.608766000
6       -1.958374000     -1.049153000     -3.169104000
6       -1.030390000     -1.320003000     -2.005637000
7       -1.075870000     -0.240604000     -1.010091000
1       -4.035124000     -0.481340000     -3.373180000
1       -1.956851000     -1.893188000     -3.857397000
1       -0.000138000     -1.421604000     -2.333898000
7        2.841777000     -2.093772000     -0.197602000
7       -1.785315000     -2.385913000      1.082068000
6       -2.966582000     -3.210684000      0.722082000
1       -2.967925000     -4.130803000      1.302638000
1       -2.877324000     -3.467638000     -0.331842000
1        0.804593000     -6.075573000      0.546094000
1       -0.060595000      5.654601000      0.289477000
24       0.383957000     -0.213180000      0.416890000
7       -2.134138000      1.647530000     -0.132932000
7        2.577089000      2.009430000      0.814161000
6        3.717894000      2.871365000      0.424728000
6       -3.400347000      2.387606000      0.077470000
1       -3.549747000      3.115248000     -0.722398000
1       -3.310183000      2.927437000      1.015957000
6        5.242860000     -1.303970000     -1.509143000
6        5.281162000     -1.822519000     -0.093668000
6        4.128166000     -2.778128000      0.070141000
1        4.078151000     -3.176443000      1.081008000
1        5.206286000     -1.004215000      0.621670000
1        5.466895000     -2.099802000     -2.224719000
1        5.970312000     -0.505940000     -1.660202000
6       -4.186925000     -2.039485000      2.464427000
6       -4.253722000     -2.488693000      1.023596000
1       -5.085433000     -3.173447000      0.867060000
1       -4.389676000     -1.628723000      0.369985000
1       -4.085584000     -2.894569000      3.138617000
1       -5.079417000     -1.489352000      2.752339000
1       -4.263383000      0.295641000      3.515951000
1        4.337824000      1.160561000     -2.589310000
1        2.092535000     -0.499621000     -3.835900000
1        0.581850000      0.873674000     -2.422592000
1        4.267722000     -3.608223000     -0.623282000
1        6.213827000     -2.352155000      0.091383000
1       -0.180882000      1.310267000      2.870464000
1       -2.245155000      1.727730000      4.257066000
1       -2.584854000      1.697793000      2.533272000
1        1.046001000     -1.333440000      3.159118000
1        2.373387000      0.316830000      4.487055000
1        4.788690000     -0.927807000      3.084417000
6        5.013814000      2.105904000      0.489870000
6        5.176253000      1.608245000      1.904135000
1        6.031211000      0.937190000      1.994011000
1        5.833788000      2.770993000      0.225231000
1        5.010059000      1.274716000     -0.213577000
1        3.795499000      3.726678000      1.096526000
1        3.515485000      3.237556000     -0.579235000
1        5.329059000      2.440292000      2.596966000
6       -4.572381000      1.441961000      0.092811000
6       -4.618098000      0.765213000     -1.252119000
1       -5.486726000      2.007326000      0.263270000
1       -4.470584000      0.710009000      0.894257000
1       -5.338371000     -0.053656000     -1.263182000
1       -4.903680000      1.472335000     -2.035445000
1       -3.748138000     -1.764542000     -2.195367000
1       -1.632587000     -0.162461000     -3.717050000
1       -1.310873000     -2.265736000     -1.541236000
107
2MC
6        1.689777000     -2.849394000      0.109511000
6        1.802063000     -4.238027000      0.118109000
6        0.721977000     -4.996565000      0.516642000
6       -0.457920000     -4.378948000      0.878575000
6       -0.541912000     -2.992488000      0.816377000
7        0.525787000     -2.246050000      0.447046000
1        2.709217000     -4.723170000     -0.192746000
1       -1.289279000     -4.971789000      1.212722000
6        1.628084000      0.783205000     -2.146077000
6        2.458629000      0.430561000     -3.361406000
6        3.881717000      0.223488000     -2.901650000
7        3.915577000     -0.730785000     -1.789564000
6        2.811118000     -0.982618000     -1.053107000
7        1.727661000     -0.248721000     -1.105392000
1        4.502521000     -0.194705000     -3.694533000
1        1.964158000      1.741709000     -1.747959000
1        2.414818000      1.233198000     -4.096191000
6       -1.906131000     -1.265526000      1.917140000
7       -3.047504000     -1.106947000      2.613606000
6       -3.227944000     -0.019898000      3.586342000
6       -2.245288000      1.107859000      3.365625000
6       -0.874005000      0.524168000      3.102401000
7       -0.899294000     -0.420176000      1.977020000
1       -3.113397000     -0.440790000      4.588536000
1       -0.515681000      0.003701000      3.994904000
6        1.301846000      2.588195000      0.626334000
6        1.211373000      3.976711000      0.638941000
6        0.008179000      4.573343000      0.326870000
6       -1.088270000      3.793511000      0.027928000
6       -0.971530000      2.405411000      0.079706000
7        0.214611000      1.818554000      0.372050000
1        2.060046000      4.585061000      0.891983000
1       -2.011391000      4.264269000     -0.254321000
6        2.027432000     -1.018809000      2.824806000
6        2.874074000     -0.528526000      3.979323000
6        4.201289000     -0.083356000      3.412598000
7        3.990392000      0.834994000      2.287901000
6        2.795102000      0.917488000      1.663535000
7        1.842405000      0.031175000      1.815214000
1        4.793615000      0.455381000      4.153061000
1        2.514622000     -1.883845000      2.372586000
1        3.027129000     -1.325892000      4.705086000
6       -2.153267000      0.479397000     -0.921871000
7       -3.298080000      0.174636000     -1.569807000
6       -3.325219000     -0.854464000     -2.613843000
6       -1.937136000     -1.062454000     -3.168358000
6       -1.014733000     -1.330425000     -2.000309000
7       -1.066132000     -0.251234000     -1.003870000
1       -4.015903000     -0.503496000     -3.380698000
1       -1.929299000     -1.906458000     -3.856654000
1        0.017460000     -1.429581000     -2.322837000
7        2.834777000     -2.095042000     -0.205691000
7       -1.785365000     -2.384175000      1.094874000
6       -2.968557000     -3.210016000      0.743669000
1       -2.970376000     -4.124631000      1.332942000
1       -2.879618000     -3.476764000     -0.307814000
1        0.799002000     -6.074584000      0.544725000
1       -0.074574000      5.651186000      0.311030000
24       0.376138000     -0.213364000      0.425447000
7       -2.133659000      1.640643000     -0.141929000
7        2.571478000      2.012491000      0.825985000
6        3.710148000      2.880316000      0.444871000
6       -3.402820000      2.378823000      0.058649000
1       -3.548537000      3.103382000     -0.744679000
1       -3.319144000      2.921585000      0.995933000
6        5.235584000     -1.297151000     -1.515376000
6        5.274333000     -1.828420000     -0.104838000
6        4.120434000     -2.784131000      0.051571000
1        4.072592000     -3.192312000      1.058590000
1        5.200446000     -1.016014000      0.617365000
1        5.461356000     -2.085834000     -2.238364000
1        5.961985000     -0.496588000     -1.658683000
6       -4.186158000     -2.016137000      2.472844000
6       -4.253742000     -2.482142000      1.037517000
1       -5.087154000     -3.166668000      0.889418000
1       -4.388325000     -1.629697000      0.373936000
1       -4.089707000     -2.862985000      3.157914000
1       -5.076078000     -1.457844000      2.752688000
1       -4.253530000      0.333965000      3.492221000
1        4.332907000      1.168453000     -2.586447000
1        2.076151000     -0.479684000     -3.827779000
1        0.578188000      0.894276000     -2.402311000
1        4.257182000     -3.607887000     -0.650188000
1        6.206723000     -2.360213000      0.075367000
1       -0.155961000      1.303890000      2.879112000
1       -2.225378000      1.749617000      4.245748000
1       -2.552942000      1.716739000      2.519572000
1        1.046259000     -1.342638000      3.154630000
1        2.377611000      0.302555000      4.484352000
1        4.787944000     -0.941052000      3.072595000
6        5.005466000      2.112291000      0.491995000
6        5.176362000      1.596333000      1.898510000
1        6.028548000      0.919725000      1.973096000
1        5.825173000      2.778815000      0.230165000
1        4.994684000      1.290189000     -0.222074000
1        3.790640000      3.726143000      1.128515000
1        3.503397000      3.260631000     -0.552878000
1        5.339504000      2.418694000      2.600529000
6       -4.573095000      1.431301000      0.072291000
6       -4.610003000      0.747182000     -1.268873000
1       -5.489479000      1.995683000      0.234842000
1       -4.474054000      0.704426000      0.878547000
1       -5.327230000     -0.074370000     -1.279480000
1       -4.893648000      1.448805000     -2.057774000
1       -3.727215000     -1.783021000     -2.199166000
1       -1.612034000     -0.174581000     -3.714856000
1       -1.295467000     -2.276459000     -1.536852000
107
4MC
6        1.806001000     -3.017556000      0.391224000
6        2.017216000     -4.350123000      0.779138000
6        0.955984000     -5.076974000      1.276574000
6       -0.296749000     -4.493792000      1.389867000
6       -0.429820000     -3.178663000      0.979212000
7        0.589724000     -2.466207000      0.491793000
1        2.978000000     -4.821831000      0.686542000
1       -1.127699000     -5.040254000      1.803812000
6        1.653357000      0.612259000     -2.015868000
6        2.216806000      0.111162000     -3.328614000
6        3.663622000     -0.237959000     -3.086012000
7        3.798877000     -1.051509000     -1.874279000
6        2.785203000     -1.200906000     -0.985423000
7        1.735579000     -0.420682000     -0.968194000
1        4.081637000     -0.820337000     -3.909011000
1        2.211304000      1.493628000     -1.696789000
1        2.141040000      0.879971000     -4.096311000
6       -1.912370000     -1.448073000      1.833048000
7       -3.129715000     -1.182332000      2.315266000
6       -3.389686000     -0.097026000      3.275203000
6       -2.243560000      0.888085000      3.379678000
6       -0.922694000      0.148217000      3.304761000
7       -0.862029000     -0.647937000      2.068623000
1       -3.583621000     -0.566445000      4.242576000
1       -0.808774000     -0.512914000      4.167849000
6        1.175043000      2.748254000      0.814068000
6        1.051232000      4.068903000      1.205752000
6       -0.208974000      4.644068000      1.162750000
6       -1.296527000      3.909045000      0.740511000
6       -1.110357000      2.569524000      0.369190000
7        0.116106000      2.019950000      0.417882000
1        1.904406000      4.629788000      1.548772000
1       -2.258165000      4.383571000      0.689436000
6        2.149883000     -0.813380000      2.902150000
6        3.192567000     -0.335163000      3.890213000
6        4.424274000      0.054586000      3.107031000
7        4.060809000      0.961848000      2.013054000
6        2.786572000      1.079160000      1.590489000
7        1.832299000      0.226884000      1.912578000
1        5.142397000      0.586781000      3.731610000
1        2.527929000     -1.702872000      2.398744000
1        3.435761000     -1.127272000      4.597032000
6       -2.158244000      0.703159000     -0.898145000
7       -3.191955000      0.525623000     -1.750108000
6       -3.116878000     -0.379651000     -2.902783000
6       -1.688750000     -0.776664000     -3.170509000
6       -1.092846000     -1.205248000     -1.847936000
7       -1.124705000     -0.110107000     -0.861944000
1       -3.556369000      0.152002000     -3.748002000
1       -1.656088000     -1.596879000     -3.886034000
1       -0.064771000     -1.525369000     -1.953716000
7        2.893718000     -2.260444000     -0.071772000
7       -1.715331000     -2.562957000      1.061184000
6       -2.843524000     -3.399222000      0.597846000
1       -2.949022000     -4.269820000      1.244140000
1       -2.598307000     -3.748213000     -0.403759000
1        1.106701000     -6.102684000      1.583770000
1       -0.344943000      5.674681000      1.460165000
24       0.322348000     -0.142055000      0.569689000
7       -2.220073000      1.810649000     -0.035457000
7        2.464367000      2.158327000      0.778896000
6        3.521934000      3.022741000      0.214926000
6       -3.531514000      2.462783000      0.201378000
1       -3.608687000      3.361342000     -0.412644000
1       -3.566391000      2.757826000      1.247488000
6        5.130700000     -1.618662000     -1.684871000
6        5.329971000     -1.915543000     -0.221207000
6        4.224867000     -2.845472000      0.205291000
1        4.272271000     -3.054661000      1.272805000
1        5.308555000     -0.990527000      0.354028000
1        5.251516000     -2.521841000     -2.290315000
1        5.846368000     -0.877720000     -2.042113000
6       -4.291730000     -2.021280000      2.004612000
6       -4.128381000     -2.608023000      0.620460000
1       -4.961329000     -3.269083000      0.388214000
1       -4.107909000     -1.809613000     -0.122146000
1       -4.397338000     -2.805007000      2.758915000
1       -5.168332000     -1.379526000      2.059733000
1       -4.305087000      0.403120000      2.962459000
1        4.268118000      0.666737000     -2.977222000
1        1.658025000     -0.763446000     -3.666558000
1        0.617010000      0.910903000     -2.115715000
1        4.337980000     -3.785759000     -0.336413000
1        6.289098000     -2.401250000     -0.051441000
1       -0.091016000      0.844640000      3.300448000
1       -2.322867000      1.432080000      4.320240000
1       -2.291518000      1.615264000      2.574428000
1        1.232380000     -1.099351000      3.403311000
1        2.814553000      0.520794000      4.453018000
1        4.924538000     -0.827839000      2.700559000
6        4.808728000      2.244715000      0.087803000
6        5.172094000      1.738371000      1.463171000
1        6.035496000      1.073741000      1.425017000
1        5.591452000      2.897284000     -0.294627000
1        4.688827000      1.409873000     -0.603826000
1        3.695127000      3.888080000      0.856070000
1        3.164695000      3.378992000     -0.749681000
1        5.417754000      2.566065000      2.134435000
6       -4.674208000      1.544980000     -0.139411000
6       -4.508088000      1.137697000     -1.578512000
1       -5.611261000      2.079482000      0.005145000
1       -4.680776000      0.665552000      0.504115000
1       -5.244869000      0.389500000     -1.870357000
1       -4.615297000      1.995747000     -2.247807000
1       -3.735053000     -1.258376000     -2.701201000
1       -1.125882000      0.060140000     -3.587534000
1       -1.658207000     -2.051455000     -1.458620000
